# Supplementary material for: Plastid Deficient 1 Is Essential for the Accumulation of Plastid-Encoded RNA Polymerase Core Subunit β and Chloroplast Development in Arabidopsis
Source: Int J Mol Sci. 2021 Dec 20;22(24):13648. doi: 10.3390/ijms222413648 (PMC8705867; doi:10.3390/ijms222413648)
Supplement: Supplementary file 1 [file ijms-22-13648-s001.zip]

Archive with 1 entries (1 files):
- ijms-1491466-supplementary.xlsx
