# Supplementary material for: Plastid Deficient 1 Is Essential for the Accumulation of Plastid-Encoded RNA Polymerase Core Subunit β and Chloroplast Development in Arabidopsis
Source: Int J Mol Sci. 2021 Dec 20;22(24):13648. doi: 10.3390/ijms222413648 (PMC8705867; doi:10.3390/ijms222413648)
Supplement: Supplementary file 1 [file ijms-22-13648-s001.zip › ijms-1491466-supplementary.xlsx]

## Sheet: Sheet1
Primers used in this study
Mutant identification
LP	GAATCCGAGCTGATACCGAA
RP	TCAGTTCAAAAAATCTTCAATAGT
LB1	GCCTTTTCAGAAATGGATAAATAGCCTTGCTTCC
o8409	ATATTGACCATCATACTCATTGC
Prokaryotic expression (pET28a)
PD1-F	gaattcGCGGAAGTAAAAAGCTCTGT
PD1-R	ctcgagTCAGTTCAAAAAATCTTCAATAGTCGTA
PD1-prmoter-GUS construction (pCAMBIA1381Z)
PD1-promoter-F	gaattcTTAGACAGAAAAATGGTTGCAGCA
PD1-promoter-R	ctgcagCTCCCTCACAAAGTTCGT
GFP localization (pBI221)
PD1-F	tctagaggATGGCGAATTTACTGGAAAC
PD1-R	ggatcctGTTCAAAAAATCTTCAATAGT
Complementation with HA-tag (pCAMBIA1301)
PD1-F	ggatccgATGGCGAATTTACTGGAAAC
PD1-R	gctagcttaagcgtaatctggaacatcgtatgggtaGTTCAAAAAATCTTCAATAGT
Y2H BD vector constrction (pGBKT7)
PD1-BD-F	gaattcGCGGAAGTAAAAAGCTCTGT
PD1-BD-R	ctgcaggTCAGTTCAAAAAATCTTCAATAGTCGTA
Y2H AD vector construction (pGADT7)
rpoB-AD-F	gccatggaggccagtgaattcATGCTTGGGGATGAAAAAGA
rpoB-AD-R	cagctcgagctcgatggatccTTAAACTTCCTTCCTATTAATCTGGAAAT
qPCR primers
Actin-F	AACTGGGATGATGTGGAGAA
Actin-R	CCTCCAATCCAGACACTGTA
psaA-F	GATTTCTTATGGGCACAAGC
psaA-R	GCTGAGTAGCAGGAGCAACT
psbA-F	ATACAACGGCGGTCCTTA
psbA-R	CTCAGCCTGGAATACAATCA
psbB-F	TTATTCCGAGCGGGTTC
psbB-R	CTCCATTGAGTTCACCACC
psbC-F	GGGCTTTGGCGGTATTT
psbC-R	TCGTCCACACTAACAATCCA
psbD-F	AACCCAACTCAAGCCGAA
psbD-R	GCCATCCAAGCACGAATA
rbcL-F	GTGTTGGGTTCAAAGCTGGT
rbcL-R	CATCGGTCCACACAGTTGTC
clpP-F	ATGCCTATTGGCGTTCCAAA
clpP-R	GATCAACAATTCCATGAGCT
atpB-F	CCGTTTCGTACAAGCAGGAT
atpB-R	CGGGGTCAGTCAAATCATCT
accD-F	TAAAGGTGACAACGATCTGCAC
accD-R	GTTATTTTTTCGCCTACTACGG
rpoA-F	ATGGTTCGAGAGAAAGTCAA
rpoA-R	CATGAATACAGCATCGATAGG
rpoB-F	GGATGGTGCTGCTACAGTTGGT
rpoB-R	CTTTTTCCTGGATACTCGGGT
Lhcb1.1-F	ATGGCCGCCTCAACAATG
Lhcb1.1-R	GCTGAAGATCTGTGAACCAGC
Rca-F	CAGTTTCCACCGTCGGTGC
Rca-R	ATACGACCCGCACCAGCG
PsbO-F	CAGCCTCTCTCCAATCCAC
PsbO-R	GAGGTGGCAAGAGCGAATC
RbcS-F	ATGGCTTCCTCTATGCTCTC
RbcS-R	TGAAGGCATTGGGGTACTCC
northern probes
PsaA-F	ATGATTATTCGTTCGCCGGA
PsaA-R	TGACCAATACCCCAGTTGGTC
PsbA-F	ATGACTGCAATTTTAGAGAGACGC
PsbA-R	TTATCCATTTGTAGATGGAGCCTC
PsbD-F	ATGACTATAGCCCTTGGTAAATTTAC
PsbD-R	TTAAAGAGCGTTTCCACGTG
clpP-F	ATGCCTATTGGCGTTCCAAA
clpP-R	TTATTGAACCGCTACAAGATCAAC
rpoB-F	GGGAACATCTGCAATACCCG
rpoB-R	AAGATCCGCTACAGAGCGAAT
LhcB1.1-F	ATGGCCGCCTCAACAATGGC
LhcB1.1-R	TCACTTTCCGGGAACAAAGTTGGT
PsbO-F	ATGGCAGCCTCTCTCCAATC
PsbO-R	TCACTCAAGTTGACCATACCACA
